# Supplementary material for: Up Front Unfolded Protein Response Combined with Early Protein Secretion Pathway Engineering in Yarrowia lipolytica to Attenuate ER Stress Caused by Enzyme Overproduction
Source: Int J Mol Sci. 2023 Nov 17;24(22):16426. doi: 10.3390/ijms242216426 (PMC10670989; doi:10.3390/ijms242216426)
Supplement: Supplementary file 1 [file ijms-24-16426-s001.zip]

Archive with 1 entries (1 files):
- ijms-2655198-supplementary.pdf
